# Supplementary material for: Millimeter wave radar data of people walking
Source: Data Brief. 2020 Jul 5;31:105996. doi: 10.1016/j.dib.2020.105996 (PMC7358722; doi:10.1016/j.dib.2020.105996)
Supplement: Supplementary file 1 [file mmc1.xml]

<?xml version="1.0" encoding="utf-8" standalone="no"?>
<data>
  <datasets>
    <author>e.gambi@univpm.it</author>
    <type>1</type>
    <dataset>
      <name>Millimeter Wave Radar data of different people walking_part1</name>
      <caption />
      <description>The dataset contains complex signals coming from a mmWave FMCW radar system. Signal were acquired during a measurement campaign taken indoor and aimed to assess people’s different ways of walking. </description>
      <filetype>
        <name />
      </filetype>
      <filesize />
      <source>0</source>
      <sourcename>Original Data</sourcename>
      <access>
        <type>1</type>
        <name>Data available in data repository</name>
        <reponame>ZENODO</reponame>
        <PersistentId>10.5281/zenodo.3824534</PersistentId>
        <deeplinkurl>https://doi.org/10.5281/zenodo.3824534</deeplinkurl>
      </access>
    </dataset>
    <dataset>
      <name>Millimeter Wave Radar data of different people walking_part2</name>
      <caption />
      <description>The dataset contains complex signals coming from a mmWave FMCW radar system. Signal were acquired during a measurement campaign taken indoor and aimed to assess people’s different ways of walking. </description>
      <filetype>
        <name />
      </filetype>
      <filesize />
      <source>0</source>
      <sourcename>Original Data</sourcename>
      <access>
        <type>1</type>
        <name>Data available in data repository</name>
        <reponame>ZENODO</reponame>
        <PersistentId>10.5281/zenodo.3897234</PersistentId>
        <deeplinkurl>https://doi.org/10.5281/zenodo.3897234</deeplinkurl>
      </access>
    </dataset>
  </datasets>
</data>
